# Supplementary material for: Overexpression of GmPAP4 Enhances Symbiotic Nitrogen Fixation and Seed Yield in Soybean under Phosphorus-Deficient Condition
Source: Int J Mol Sci. 2024 Mar 25;25(7):3649. doi: 10.3390/ijms25073649 (PMC11011270; doi:10.3390/ijms25073649)
Supplement: Supplementary file 1 [file ijms-25-03649-s001.zip]

Archive with 1 entries (1 files):
- ijms-2889915-supplementary.pdf
